# Supplementary material for: Shared Molecular and Functional Frameworks among Five Complex Human Disorders: A Comparative Study on Interactomes Linked to Susceptibility Genes
Source: PLoS One. 2011 Apr 21;6(4):e18660. doi: 10.1371/journal.pone.0018660 (PMC3080867; doi:10.1371/journal.pone.0018660)
Supplement: Table S1 — Detailed records about the studies in the GWAS catalog used in our analyses. (XLS) [file pone.0018660.s001.xls]

## Sheet: Park
Date (added to GWAS catalog)	First Author/Date/ Journal/Study	Disease/Trait	Initial	Replication Sample Size	Region	Reported Gene(s)	Strongest SNP-Risk Allele	Risk Allele Frequency in Controls	P-value	OR or beta-coefficient and [95% CI]	Platform	CNV
			Sample Size								[SNPs passing QC]
2009-12-10	Satake	Parkinson's disease	988 Japanese cases, 2,521 Japanese controls	933 Japanese cases, 15,753 Japanese controls	4q22.1	SNCA	rs11931074-G	0.42	7 x 10-17	1.37 [1.27-1.48]	Illumina	N
	2009-11-15										[435,470]
	Nat Genet
	Genome-wide association study identifies common variants at four loci as genetic risk factors for Parkinson's disease				1q32.1	PARK16, SLC45A3, NUCKS1, RAB7L1, SLC41A1, PM20D1	rs947211-A	0.5	2 x 10-12	1.3 [1.21-1.39]
					4p15.32	BST1	rs4538475-G	0.38	3 x 10-9	1.24 [1.16-1.34]
					12q12	LRRK2	rs1994090-G	0.08	3 x 10-8	1.39 [1.24-1.56]
2009-12-10	Simon-Sanchez	Parkinson's disease	1,713 European ancestry cases, 3,978 European ancestry controls	3,361 European ancestry cases, 4,573 European ancestry controls	17q21.31	MAPT, C17orf69, KIAA1267, LOC644246, IMP5	rs393152-G	0.82	2 x 10-16	1.3 [NR]	Illumina	N
	2009-11-15										[463,185]
	Nat Genet
	Genome-wide association study reveals genetic risk underlying Parkinson's disease				4q22.1	SNCA	rs2736990-C	0.51	2 x 10-16	1.23 [NR]
					17q21.31	NSF	rs199533-T	0.83	1 x 10-14	1.28 [NR]
					10q24.32	CYP17A1, C10orf32, CNNM2, SFXN2	rs17115100-T	0.91	7 x 10-8	1.25 [NR]
					1q32.1	PARK16, NUCKS1	rs823128-C	0.97	7 x 10-8	1.52 [NR]
					4q22.1	MMRN1	rs6532197-G	0.09	1 x 10-7	1.32 [NR]
					4q21.1	STBD1	rs6812193-T	0.66	4 x 10-7	1.12 [NR]
					14q22.2	BMP4	rs12431733-T	0.48	3 x 10-6	1.13 [NR]
					10p13	ITGA8	rs7077361-C	0.89	5 x 10-6	1.19 [NR]
					20p12.1	C20orf82	rs1223271-A	0.87	5 x 10-6	1.18 [NR]
2009-10-05	Latourelle	Parkinson's disease (age of onset)	857 white familial cases, 440 white idiopathic cases	747 Italian idiopathic cases	11p13	QSER1, PRRG4	rs10767971-T	NR	5 x 10-7	3.24 [NR] years older	Illumina and Perlegen	N
	2009-09-22										[1,861,750] (imputed)
	BMC Med Genet
	Genomewide Association Study for Onset Age in Parkinson Disease				15q12	OCA2	rs17565841-A	NR	3 x 10-6	2.84 [NR] years younger
					18q12.1	DSG3	rs1941184-C	NR	4 x 10-6	2.28 [NR] years younger
					1q23.3	ATF6	rs10918270-A	NR	8 x 10-6	2.26 [NR] years younger
					2p14	AAK1	rs7577851-T	NR	9 x 10-6	6.85 [NR] years younger
2008-12-09	Pankratz	Parkinson's disease (familial)	857 cases, 867 controls	262 cases, 260 controls	4p16.3	GAK, DGKQ	rs1564282-T	0.09	7 x 10-7	1.7 [NR]	Illumina	N
	2008-11-06										[328,189]
	Nat Genet
	Genomewide association study for susceptibility genes contributing to familial Parkinson disease
2008-11-25	Fung	Parkinson's disease	267 cases, 270 controls	NR	10q11.21	Intergenic	rs1480597-?	NR	2 x 10-6	2.5 [1.67-3.33]	Illumina	N
	2006-09-28										[408,803]
	Lancet Neurol
	Genome-wide genotyping in Parkinson's disease and neurologically normal controls: first stage analysis and public release of data				4q13.2	BRDG1	rs2242330-?	NR	2 x 10-6	2 [1.43-2.50]
					11q14.1	DLG2	rs10501570-?	NR	7 x 10-6	5 [2.00-12.50]
2008-11-25	Maraganore	Parkinson's disease	443 sib pairs	332 cases, 332 controls	5p15.2	SEMA5A	rs7702187-?	NR	8 x 10-6	1.74 [1.36-2.24]	Perlegen	N
	2005-09-09										[198,345]
	Am J Hum Genet
	High-resolution whole-genome association study of Parkinson disease

## Sheet: Alz
Date (added to GWAS catalog)	First Author/Date/ Journal/Study	Disease/Trait	Initial	Replication Sample Size	Region	Reported Gene(s)	Strongest SNP-Risk Allele	Risk Allele Frequency in Controls	P-value	OR or beta-coefficient and [95% CI]	Platform	CNV
			Sample Size								[SNPs passing QC]
2009-09-30	Heinzen	Alzheimer's Disease	331 cases, 368 controls	NR	19q13.32	TOMM40, APOE	rs2075650-?	0.15	3 x 10-11	NR	Illumima	N
	2009-09-11										[~550,000]
	J Alzheimers Dis
	Genome-Wide Scan of Copy Number Variation in Late-Onset Alzheimer's Disease				13q13.2	RFC3	rs690705-?	0.25	6 x 10-7	NR
					1p31.1	TTLL7	rs7539409-?	0.18	1 x 10-6	NR
					10q24.31	PAX2	rs4509693-?	0.18	6 x 10-6	NR
					6q24.3	SASH1	rs9390537-?	0.22	8 x 10-6	NR
2009-09-29	Harold	Alzheimer's disease	3,941 European ancestry cases, 7,848 European ancestry controls	2,023 European ancestry cases, 2,340 European ancestry controls	19q13.32	APOE, TOMM40	rs2075650-?	0.15	2 x 10-157	2.53 [2.37-2.71]	Illumina	N
	2009-09-06										[529,205]
	Nat Genet
	Genome-wide association study identifies variants at CLU and PICALM associated with Alzheimer's disease				8p21.1	CLU	rs11136000-?	0.6	9 x 10-10	1.16 [1.11-1.22]
					11q14.2	PICALM	rs3851179-?	0.63	1 x 10-9	1.16 [1.11-1.22]
2009-09-29	Lambert	Alzheimer's disease	2,032 French cases, 5,328 French controls	3,978 European cases, 3,297 European controls	19q13.32	APOE	rs2075650-?	0.9	2 x 10-16	NR	Illumina	N
	2009-09-06										[537,029]
	Nat Genet
	Genome-wide association study identifies variants at CLU and CR1 associated with Alzheimer's disease				1q32.2	CR1	2-SNP haplotype	0.18	3 x 10-10 (AA)	1.22 [1.15-1.30]
					8p21.1	CLU	3-SNP haplotype	0.26	6 x 10-10 (CCG)	1.22 [1.14-1.29]
2009-02-27	Carrasquillo	Alzheimer's disease	844 cases, 1,255 controls	1,547 cases, 1,209 controls	Xq21.31	PCDH11X	rs2573905-?	0.46	2 x 10-7	1.29 [1.17-1.42]	Illumina	N
	2009-01-11										[313,504]
	Nat Genet
	Genetic variation in PCDH11X is associated with susceptibility to late-onset Alzheimer's disease
2009-02-25	Feulner	Alzheimer's disease	491 cases, 479 controls	NR	19q13.32	TOMM40, APOE	rs157580-?	NR	1 x 10-40	NR	Illumina	N
	2009-01-07										[~550,000]
	Mol Psychiatry
	Examination of the current top candidate genes for AD in a genome-wide association study
2009-01-21	Beecham	Alzheimer's disease	492 cases, 496 controls	238 cases, 220 controls	12q13.11	FAM113B	rs11610206-?	NR	3 x 10-7	NR	Illumina	N
	2009-01-03										[~2.5 million] (imputed)
	Am J Hum Genet
	Genome-wide association study implicates a chromosome 12 risk locus for late-onset Alzheimer disease				19q13.31	ZNF224	rs2061333-?	NR	2 x 10-6	NR
					1q42.2	DISC1	rs12044355-?	NR	9 x 10-6	NR
2008-12-09	Bertram	Alzheimer's disease	941 affected individuals, 404 unaffected individuals	1,767 affected individuals, 838 unaffected individuals	14q31.2	Intergenic	rs11159647-?	NR	2 x 10-6	NR	Affymetrix	N
	2008-10-29										[484,522]
	Am J Hum Genet
	Genome-wide Association Analysis Reveals Putative Alzheimer's Disease Susceptibility Loci in Addition to APOE				19q13.33	CD33	rs3826656-?	NR	6 x 10-6	NR
2008-11-25	Abraham	Alzheimer's disease	1,082 cases, 1,239 controls	1,400 additional controls	19q13.32	PVRL2, TOMM40, APOE	rs6859-A	NR	6 x 10-14	NR	Illumina	N
	2008-09-29										[561,494] (pooled)
	BMC Med Genomics
	A genome-wide association study for late-onset Alzheimer's disease using DNA pooling				4q32.1	Intergenic	rs727153-C	0.17	3 x 10-6	1.63 [1.37-1.95]
2008-11-25	Poduslo	Alzheimer's disease	29 siblings from 2 affected families, 60 unrelated controls	199 patients, 85 spouses	NS	NS	NS	NS	NS	NS	Affymetrix	N
	2008-04-30										[469,218]
	Am J Med Genet B Neuropsychiatr Genet
	Genome Screen of Late-Onset Alzheimer's Extended Pedigrees Identifies TRPC4AP by Haplotype Analysis
2008-11-25	Li	Alzheimer's disease	753 cases, 736 controls	418 cases, 249 controls	19q13.32	APOE, APOC1	rs4420638-?	NR	2 x 10-44	NR	Affymetrix	N
	2007-11-12										[469,438]
	Arch Neurol
	Candidate single-nucleotide polymorphisms from a genomewide association study of Alzheimer disease
2008-11-25	Webster	Alzheimer's disease	664 cases, 422 controls	NR	19q13.32	APOE	rs4420638-?	NR	1 x 10-39	NR	Affymetrix	N
	2007-11-01										[~502,627]
	Neurodegener Dis
	Sorl1 as an Alzheimer's disease predisposition gene?
2008-11-25	Reiman	Alzheimer's disease (late onset)	446 cases, 290 controls	415 cases, 260 controls	11q14.1	GAB2	rs2373115-G	0.7	1 x 10-10	4.06 [2.81-14.69]	Affymetrix	N
	2007-06-07										[312,316]
	Neuron
	GAB2 alleles modify Alzheimer's risk in APOE epsilon4 carriers
2008-11-25	Coon	Alzheimer's disease (late onset)	664 cases, 422 controls	NR	19q13.32	APOE	rs4420638-?	NR	1 x 10-39	4.01 [NR]	Affymetrix	N
	2007-04-01										[~502,627]
	J Clin Psychiatry
	A high-density whole-genome association study reveals that APOE is the major susceptibility gene for sporadic late-onset Alzheimer's disease

## Sheet: T1D
Date (added to GWAS catalog)	First Author/Date/ Journal/Study	Disease/Trait	Initial	Replication Sample Size	Region	Reported Gene(s)	Strongest SNP-Risk Allele	Risk Allele Frequency in Controls	P-value	OR or beta-coefficient and [95% CI]	Platform	CNV
			Sample Size								[SNPs passing QC]
2009-12-28	Wallace	Type 1 diabetes	7,514 European ancestry cases, 9,045 European ancestry controls	4,840 European ancestry cases, 2,670 European ancestry controls, 4,152 European ancestry familial triads	14q32.2	DLK1, MEG3, RTL1, DIO3	rs941576-A	0.57	1 x 10-10	1.11 [1.06-1.16]	Affymetrix & Illumina	N
	2009-12-06										[~2.6 million](imputed)
	Nat Genet
	The imprinted DLK1-MEG3 gene region on chromosome 14q32.2 alters susceptibility to type 1 diabetes				19p13.2	TYK2	rs2304256-C	0.71	4 x 10-9	1.16 [1.11-1.22]
2009-06-01	Barrett	Type 1 diabetes	7,514 cases, 9,045 controls	4,267 cases, 4,670 controls, 4,342 trios	6p21.32	MHC	rs9268645-?	NR	1 x 10-100	NR	Affymetrix & Illumina	N
	2009-05-10										[841,622] (imputed)
	Nat Genet
	Genome-wide association study and meta-analysis find that over 40 loci affect risk of type 1 diabetes				1p13.2	PTPN22	rs2476601-?	NR	9 x 10-85	NR
					11p15.5	INS	rs7111341-?	NR	4 x 10-48	NR
					10q23.31	C10orf59	rs10509540-?	0.71	1 x 10-28	1.33 [1.25-1.43]
					12q24.12	SH2B3	rs3184504-?	NR	3 x 10-27	NR
					12q13.2	ERBB3	rs2292239-?	NR	2 x 10-25	NR
					16p13.13	CLEC16A	rs12708716-?	NR	2 x 10-16	NR
					22q12.2	Intergenic	rs5753037-T	0.39	3 x 10-16	1.1 [1.04-1.17]
					2q33.2	CTLA4	rs3087243-?	NR	1 x 10-15	NR
					16q23.1	Intergenic	rs7202877-G	0.1	3 x 10-15	1.28 [1.17-1.41]
					18p11.21	PTPN2	rs1893217-?	NR	4 x 10-15	NR
					10p15.1	IL2RA	rs12251307-?	NR	1 x 10-13	NR
					16p11.2	IL27	rs4788084-G	0.42	3 x 10-13	1.09 [1.02-1.16]
					6q22.32	C6orf173	rs9388489-G	0.45	4 x 10-13	1.17 [1.10-1.24]
					4q27	IL2	rs4505848-?	NR	5 x 10-13	NR
					17q12	ORMDL3	rs2290400-?	0.5	6 x 10-13	1.15 [1.08-1.22]
					14q24.1	Intergenic	rs1465788-?	0.71	2 x 10-12	1.16 [1.10-1.25]
					9p24.2	GLIS3	rs7020673-?	0.5	5 x 10-12	1.14 [1.08-1.20]
					20p13	Intergenic	rs2281808-?	0.64	1 x 10-11	1.11 [1.05-1.19]
					12p13.31	CD69	rs4763879-A	0.37	2 x 10-11	1.09 [1.02-1.16]
					19q13.32	Intergenic	rs425105-?	0.84	3 x 10-11	1.16 [1.08-1.27]
					4p15.2	Intergenic	rs10517086-A	0.3	5 x 10-10	1.09 [1.02-1.17]
					17q21.2	Intergenic	rs7221109-?	0.65	1 x 10-9	1.05 [0.99-1.12]
					1q32.1	IL10	rs3024505-?	0.83	2 x 10-9	1.19 [1.10-1.30]
					21q22.3	UBASH3A	rs11203203-?	NR	2 x 10-9	NR
					14q32.2	Intergenic	rs4900384-G	0.29	4 x 10-9	1.09 [1.02-1.16]
					7p15.2	Intergenic	rs7804356-?	0.76	5 x 10-9	1.14 [1.06-1.22]
					2q24.2	IFIH1	rs1990760-?	NR	7 x 10-9	NR
					Xq28	Intergenic	rs2664170-G	0.32	8 x 10-9	1.16 [1.07-1.24]
					7p12.1	COBL	rs4948088-?	0.95	4 x 10-8	1.3 [1.11-1.49]
					6q15	BACH2	rs11755527-?	NR	5 x 10-8	NR
					15q25.1	CTSH	rs3825932-?	NR	8 x 10-8	NR
					10p15.1	PRKCQ	rs11258747-?	NR	1 x 10-7	NR
					16p12.3	Intergenic	rs12444268-A	0.3	2 x 10-7	1.1 [1.03-1.17]
					22q13.1	C1QTNF6	rs229541-?	NR	2 x 10-7	NR
					1p31.3	PGM1	rs2269241-G	0.19	4 x 10-7	1.1 [1.02-1.18]
					17p13.1	Intergenic	rs16956936-?	0.86	5 x 10-7	1.09 [1.00-1.19]
					2p25.1	Intergenic	rs1534422-G	0.46	2 x 10-6	1.08 [1.02-1.15]
2008-11-25	Cooper	Type 1 diabetes	3,561 cases, 4,646 controls	6,225 cases, 6,946 controls, 3,064 trios	6p21.32	HLA	rs9272346-G	NR	6 x 10-129	NR	Affymetrix	N
	2008-11-02										[up to 335,565]
	Nat Genet
	Meta-analysis of genome-wide association study data identifies additional type 1 diabetes risk loci				1p13.2	PTPN22	rs6679677-A	NR	1 x 10-40	NR
					12q24.13	C12orf30	rs17696736-G	NR	6 x 10-18	NR
					12q13.2	ERBB3	rs2292239-A	NR	3 x 10-16	NR
					15q25.1	CTSH	rs3825932-C	0.32	3 x 10-15	1.16 [1.10-1.22]
					16p13.13	CLEC16A	rs12708716-G	NR	7 x 10-13	NR
					6q15	BACH2	rs11755527-G	0.47	5 x 10-12	1.13 [1.08-1.19]
					2q33.2	CTLA4	rs3087243-A	NR	8 x 10-11	NR
					10p15.1	PRKCQ	rs947474-G	0.19	4 x 10-9	1.1 [1.03-1.18]
					22q13.1	C1QTNF6	rs229541-T	0.43	2 x 10-8	1.11 [1.05-1.16]
					18p11.21	PTPN2	rs2542151-C	NR	9 x 10-8	NR
					10p15.1	IL2RA	rs12251307-T	NR	2 x 10-6	NR
					16p13.13	C16orf75, PRM3, TNP2	rs416603-T	0.44	3 x 10-6	1.06 [1.01-1.12]
					2p23.3	Intergenic	rs2165738-C	0.27	4 x 10-6	1.07 [1.01-1.13]
2008-11-25	Grant	Type 1 diabetes	563 cases, 1,146 controls, 483 case-parents trios	636 families, 3,303 cases, 4,673 controls	21q22.3	UBASH3A	rs9976767-C	NR	2 x 10-8	1.16 [1.10-1.22]	Illumina	N
	2008-10-07										[up to 1,000,000]
	Diabetes
	Follow up analysis of genome-wide association data identifies novel loci for type 1 diabetes				6q15	BACH2	rs3757247-A	NR	1 x 10-6	1.13 [1.08-1.19]
					1p22.3	EDG7	rs1983853-?	NR	2 x 10-6	1.2 [1.11-1.29]
					9p24.2	GLIS3	rs10758593-A	NR	3 x 10-6	1.13 [1.07-1.19]
					15q14	RASGRP1	rs8035957-C	NR	4 x 10-6	1.14 [1.08-1.21]
2008-11-25	Hakonarson	Type 1 diabetes	467 trios, 561 cases, 1,143 controls	549 families, 364 trios	12q13.2	RAB5B, SUOX, IKZF4, ERBB3, CDK2	rs1701704-C	0.35	9 x 10-10	1.25 [1.12-1.40]	Illumina	N
	2008-01-15										[543,071]
	Diabetes
	A novel susceptibility locus for type 1 diabetes on Chr12q13 identified by a genome-wide association study
2008-11-25	Hakonarson	Type 1 diabetes	467 trios, 561 cases, 1,143 controls	2,350 individuals in 549 families; 390 trios	6p21.32	HLA-DRB1	rs2647044-A	0.13	1 x 10-16	8.3 [6.97-9.89]	Illumina	N
	2007-07-15										[543,071]
	Nature
	A genome-wide association study identifies KIAA0350 as a type 1 diabetes gene				16p13.13	KIAA0350	rs2903692-G	0.62	7 x 10-11	1.54 [1.32-1.79]
					11p15.5	INS	rs1004446-C	0.65	4 x 10-9	1.61 [1.37-1.89]
					1p13.2	PTPN22	rs2476601-A	0.09	1 x 10-7	1.8 [1.44-2.24]
2008-11-25	WTCCC	Type 1 diabetes	1,963 cases, 2,938 controls	(see Todd 2007)	6p21.32	MHC	rs9272346-G	0.61	5 x 10-134	5.49 [4.83-6.24]	Affymetrix	N
	2007-06-07										[469,557]
	Nature
	Genome-wide association study of 14,000 cases of seven common diseases and 3,000 shared controls				1p13.2	PTPN11	rs6679677-A	0.1	5 x 10-26	1.82 [1.59-2.09]
					12q24.13	SH2B3,LNK,TRAFD1,PTPN1	rs17696736-G	0.42	2 x 10-14	1.34 [1.16-1.53]
					12q13.2	ERBB3	rs11171739-C	0.42	1 x 10-11	1.34 [1.17-1.54]
					12p13.31	NR	rs3764021-C	0.47	5 x 10-8	1.57 [1.38-1.79]
					16p13.13	KIAA0350	rs12708716-A	0.65	5 x 10-7	1.19 [0.97-1.45]
					12p13.31	NR	rs11052552-G	0.49	7 x 10-7	1.49 [1.28-1.73]
					4q27	NR	rs6534347-A	0.35	2 x 10-6	1.3 [1.10-1.55]
					4q27	NR	rs17388568-A	0.26	3 x 10-6	1.26 [1.11-1.42]
					5q31.1	NR	rs17166496-G	0.61	5 x 10-6	1.3 [1.15-1.47]
2008-11-25	Todd	Type 1 diabetes	1,963 cases, 2,938 controls	2997 trios, 4,000 cases, 5,000 controls	1p13.2	PTPN22	rs2476601-T	0.09	2 x 10-80	1.98 [1.82-2.15]	see WTCCC	N
	2007-06-06
	Nat Genet
	Robust associations of four new chromosome regions from genome-wide analyses of type 1 diabetes				1p13.2	PHTF1, PTPN22	rs6679677-A	0.1	8 x 10-24	1.89 [1.67-2.13]
					12q13.2	ERBB3	rs2292239-A	0.34	2 x 10-20	1.28 [1.21-1.35]
					16p13.13	KIAA0350	rs12708716-A	0.68	3 x 10-18	1.23 [1.16-1.30]
					12q24.13	C12orf30	rs17696736-G	0.42	2 x 10-16	1.22 [1.15-1.28]
					18p11.21	PTPN2	rs2542151-C	0.16	1 x 10-14	1.3 [1.22-1.40]
					2q24.2	IFIH1	rs1990760-A	0.6	2 x 10-11	1.18 [1.11-1.23]
					18q22.2	CD226	rs763361-A	0.47	1 x 10-8	1.16 [1.10-1.22]
					11p15.5	INS	rs3741208-T	0.38	2 x 10-7	1.25 [1.15-1.35]
					2q11.2	AFF3, LOC150577	rs9653442-G	0.46	5 x 10-6	1.11 [1.05-1.17]
					5p13.2	CAPSL	rs1445898-G	0.55	8 x 10-6	1.12 [1.06-1.19]
					5p13.2	IL7R	rs6897932-G	0.71	8 x 10-6	1.12 [1.06-1.19]

## Sheet: RA
Date (added to GWAS catalog)	First Author/Date/ Journal/Study	Disease/Trait	Initial	Replication Sample Size	Region	Reported Gene(s)	Strongest SNP-Risk Allele	Risk Allele Frequency in Controls	P-value	OR or beta-coefficient and [95% CI]	Platform	CNV
			Sample Size								[SNPs passing QC]
2009-06-17	Gregersen	Rheumatoid arthritis	2,418 cases, 4,504 controls	2,604 cases, 2,882 controls	1p13.2	PTPN22	rs2476601-?	NR	2 x 10-21	NR	Illumina	N
	2009-06-07										[278,502]
	Nat Genet
	REL, encoding a member of the NF-kappaB family of transcription factors, is a newly defined risk locus for rheumatoid arthritis				2p16.1	REL	rs13017599-A	0.34	2 x 10-12	1.21 [1.15-1.28]
					2q33.2	CTLA4	rs231735-T	0.51	6 x 10-9	1.17 [1.11-1.23]
					8p23.1	BLK	rs2736340-A	0.24	6 x 10-9	1.19 [1.13-1.27]
					9q33.2	TRAF1, C5	rs881375-?	NR	4 x 10-8	NR
2008-11-25	Raychaudhuri	Rheumatoid arthritis	3,393 cases, 12,460 controls	3,929 cases, 5,807 controls	6p21.32	HLA-DRB1	rs6457620-?	0.5	4x10-186	2.55 [2.40-2.71]	Illumina	N
	2008-09-14										[818,728] Affymetrix
	Nat Genet										[~340,000] (imputed)
	Common variants at CD40 and other loci confer risk of rheumatoid arthritis				1p13.2	PTPN22	rs6679677-?	0.1	6 x 10-42	1.79 [1.65-1.94]
					6q23.3	OLIG3, TNFIP3	rs6920220-?	0.22	2 x 10-9	1.24 [1.16-1.32]
					20q13.12	CD40	rs4810485-G	0.25	8 x 10-9	1.15 [NR]
					9p13.3	CCL21	rs2812378-G	0.34	3 x 10-8	1.12 [NR]
					12q13.3	KIF5A-PIP4K2C	rs1678542-C	0.37	9 x 10-8	1.12 [NR]
					1p36.32	MMEL1-TNFRSF14	rs3890745-T	0.33	1 x 10-7	1.12 [NR]
					10p15.1	PRKCQ	rs4750316-G	0.2	4 x 10-6	1.14 [NR]
					7q21.2	CDK6	rs42041-G	0.24	4 x 10-6	1.11 [NR]
2008-11-25	Julia	Rheumatoid arthritis	400 cases, 400 controls	410 cases, 394 controls	6p21.32	HLA-DQA1, HLA-DQA2	rs6457617-?	NR	1 x 10-9	NR	Illumina	N
	2008-08-01										[299,918]
	Arthritis Rheum
	Genome-wide association study of rheumatoid arthritis in the Spanish population: KLF12 as a risk locus for rheumatoid arthritis susceptibility				18q23	SALL3	rs2002842-A	0.49	6 x 10-6	1.61 [NR]
2008-11-25	Plenge	Rheumatoid arthritis	397 cases, 1,211 Framingham individuals	2,283 cases, 3,258 controls	6q23.3	TNFAIP3, OLIG3	rs10499194-C	0.71	1 x 10-9	1.33 [1.15-1.52]	Affymetrix	N
	2007-11-04										[79,853]
	Nat Genet
	Two independent alleles at 6q23 associated with risk of rheumatoid arthritis				6q23.3	TNFAIP3, OLIG3	rs6920220-?	0.2	1 x 10-7	1.22 [NR]
2008-11-25	Plenge	Rheumatoid arthritis	1,493 cases, 1,831 controls	1,053 cases, 1,858 controls	6p21.32	HLA-DRB1	rs660895-?	0.21	1 x 10-108	3.62 [NR]	Illumina	N
	2007-09-05										[297,086]
	N Engl J Med
	TRAF1-C5 as a risk locus for rheumatoid arthritis--a genomewide study				9q34	TRAF1-C5	rs3761847-G	0.41	4 x 10-14	1.32 [1.23-1.42]
					1p13.2	PTPN22	rs2476601-?	0.1	2 x 10-11	1.72 [NR]
2008-11-25	WTCCC	Rheumatoid arthritis	1,860 cases, 2,938 controls	NR	6p21.32	MHC	rs6457617-T	0.49	5 x 10-75	2.36 [1.97-2.84]	Affymetrix	N
	2007-06-07										[469,557]
	Nature
	Genome-wide association study of 14,000 cases of seven common diseases and 3,000 shared controls				6p21.32	HLA-DRB1	rs615672-?	NR	8 x 10-27	NR
					1p13.2	PTPN22	rs6679677-A	0.1	6 x 10-25	1.98 [1.72-2.27]
					7q32.3	Intergenic	rs11761231-C	0.62	4 x 10-7 (sex-differentiated)	1.32 [NR] (women)
					22q12.3	NR	rs743777-G	0.29	1 x 10-6	1.09 [0.97-1.24]
					21q22.3	NR	rs2837960-G	0.17	2 x 10-6	1.05 [0.93-1.20]
					4p15.2	NR	rs3816587-C	0.41	9 x 10-6	1.09 [0.96-1.25]

## Sheet: MS
Date (added to GWAS catalog)	First Author/Date/ Journal/Study	Disease/Trait	Initial	Replication Sample Size	Region	Reported Gene(s)	Strongest SNP-Risk Allele	Risk Allele Frequency in Controls	P-value	OR or beta-coefficient and [95% CI]	Platform	CNV
			Sample Size								[SNPs passing QC]
2009-06-30	Bahlo	Multiple sclerosis	1,618 European ancestry cases, 3,413 European ancestry controls	2,256 European ancestry cases, 2,310 European ancestry controls	6p21.32	HLA-DRB1	rs9271366-G	0.15	7 x 10-184	2.78 [NR]	Illumina	N
	2009-06-14										[302,098]
	Nat Genet
	Genome-wide association study identifies new multiple sclerosis susceptibility loci on chromosomes 12 and 20				12q14.1	METTL1, CYP27B1	rs703842-A	0.67	5 x 10-11	1.23 [NR]
					1p13.1	CD58	rs1335532-A	0.87	1 x 10-7	1.28 [NR]
					20q13.12	CD40	rs6074022-G	0.25	1 x 10-7	1.2 [NR]
					16p12.1	NR	rs8049603-T	0.2	1 x 10-6	1.19 [NR]
					8q24.21	ASAP1, DDEF1	rs6984045-C	0.02	2 x 10-6	1.59 [NR]
					1p22.1	EVI5, RPL5	rs6604026-G	0.28	3 x 10-6	1.17 [NR]
					10p15.1	IL2RA	rs2104286-G	0.73	7 x 10-6	1.16 [NR]
2009-06-29	De Jager	Multiple sclerosis	2,624 cases, 7,220 controls	2,215 cases, 2,116 controls	6p21.32	HLA-DRB1	rs3135388-A	0.22	4 x 10-225	2.75 [2.46-3.07]	Affymetrix & Illumina	N
	2009-06-14										[~2.56 million] (imputed)
	Nat Genet
	Meta-analysis of genome scans and replication identify CD6, IRF8 and TNFRSF1A as new multiple sclerosis susceptibility loci				6p22.1	HLA-B	rs2523393-A	0.59	1 x 10-17	1.28 [1.18-1.39]
					12p13.31	TNFRSF1A	rs1800693-C	0.45	2 x 10-11	1.2 [1.10-1.31]
					1p13.1	CD58	rs2300747-A	0.88	3 x 10-10	1.3 [1.14-1.47]
					11q12.2	CD6	rs17824933-G	0.25	4 x 10-9	1.18 [1.07-1.30]
					16q24.1	IRF8	rs17445836-G	0.81	4 x 10-9	1.25 [1.12-1.39]
					10p15.1	IL2RA	rs2104286-T	0.76	9 x 10-8	1.15 [1.04-1.27]
					2q22.1	CXCR4	rs882300-C	0.61	1 x 10-7	1.19 [1.09-1.30]
					16p13.13	CLEC16A	rs11865121-C	0.69	2 x 10-7	1.15 [1.04-1.25]
					5p13.1	PTGER4	rs6896969-C	0.62	2 x 10-7	1.1 [1.01-1.20]
					12q24.31	MPHOSPH9	rs1790100-G	0.24	7 x 10-7	1.11 [1.00-1.22]
					10q22.3	ZMIZ1	rs1250540-G	0.35	2 x 10-6	1.12 [1.02-1.22]
					5p13.2	IL7R	rs6897932-C	0.75	2 x 10-6	1.12 [1.02-1.23]
					12p13.31	TNFRSF1A	rs4149584-T	0.022	5 x 10-6	1.58 [1.15-2.17]
					3q25.33	IL12A	rs4680534-C	0.37	6 x 10-6	1.12 [1.02-1.22]
2009-01-16	Baranzini	Multiple sclerosis	978 cases, 883 controls	NR	20p13	C20orf46	rs397020-?	0.52	8 x 10-7	1.41 [NR]	Illumina	N
	2008-11-14										[551,642]
	Hum Mol Genet
	Genome-wide association analysis of susceptibility and clinical phenotype in multiple sclerosis				13q31.3	GPC5	rs9523762-?	0.35	1 x 10-6	1.36 [NR]
					12q12	PDZRN4	rs1458175-?	0.49	2 x 10-6	1.34 [NR]
					8p23.2	CSMD1	rs1529316-?	0.47	2 x 10-6	1.36 [NR]
					3q23	SLC25A36	rs908821-?	0.71	3 x 10-6	1.37 [NR]
					9p22.2	SH3GL2	rs1755289-?	0.61	3 x 10-6	1.35 [NR]
					2q14.2	EN1	rs651477-?	0.26	7 x 10-6	1.38 [NR]
					3q24	ZIC1	rs1841770-?	0.53	8 x 10-6	1.34 [NR]
					4q35.1	MGC45800	rs7672826-?	0.34	8 x 10-6	1.37 [NR]
					2p25.1	DDEF2	rs1109670-?	0.26	9 x 10-6	1.38 [NR]
2009-01-16	"	Multiple sclerosis (age of onset)	978 cases, 883 controls	NR	11q14.2	RAB38	rs1386330-?	0.13	2 x 10-6	NR	Illumina	N
											[551,642]
					7q22.1	RELN	rs17157903-?	0.14	3 x 10-6	NR
					8q13.3	KCNB2	rs2116078-?	0.48	3 x 10-6	NR
					18q21.31	WDR7	rs1557351-?	0.22	4 x 10-6	NR
					9q21.13	RFK	rs2842483-?	0.29	5 x 10-6	NR
					1q25.2	C1orf125	rs12047808-?	0.13	6 x 10-6	NR
					5q33.2	SGCD	rs4704970-?	0.2	7 x 10-6	NR
					2q21.2	FLJ34870	rs1437898-?	0.4	8 x 10-6	NR
2009-01-16	"	Multiple sclerosis (severity)	794 cases, 883 controls	NR	3q25.32	FLJ16641	rs12638253-?	0.47	2 x 10-6	NR	Illumina	N
											[551,642]
					4q28.3	LOC132321	rs1478091-?	0.06	2 x 10-6	NR
					19q13.42	NLRP11	rs299175-?	0.46	4 x 10-6	NR
					4q13.2	CENPC1	rs10518025-?	0.14	4 x 10-6	NR
					7p21.3	C1GALT1	rs10259085-?	0.46	4 x 10-6	NR
					11q23.3	MGC13125	rs180358-?	0.23	6 x 10-6	NR
					16q22.3	C16orf47	rs7191888-?	0.17	6 x 10-6	NR
					6p23	JARID2	rs6941421-?	0.24	6 x 10-6	NR
					7q31.2	MET	rs10243024-?	0.23	6 x 10-6	NR
					18q22.3	CBLN2	rs337718-?	0.29	9 x 10-6	NR
					19p13.2	ACP5	rs7253363-?	0.05	9 x 10-6	NR
2008-12-09	Aulchenko	Multiple sclerosis	45 cases, 195 controls	2,634 cases, 2,930 controls	1p36.22	KIF1B	rs10492972-C	0.27	3 x 10-10	1.34 [1.23-1.48]	Affymetrix	N
	2008-11-09										[~250,000]
	Nat Genet
	Genetic variation in the KIF1B locus influences susceptibility to multiple sclerosis
2008-12-09	Comabella	Multiple sclerosis	242 cases, 242 controls	375 cases, 375 controls	6p21.32	HLA-DRB1	rs3129934-T	NR	9 x 10-11	3.3 [2.3-4.9]	Affymetrix	N
	2008-10-22										[428,867] (pooled)
	PLoS ONE
	Identification of a novel risk locus for multiple sclerosis at 13q31.3 by a pooled genome-wide scan of 500,000 single nucleotide polymorphisms
2008-11-25	Hafler	Multiple sclerosis	931 trios, 2,431 controls	609 trios, 2,322 cases, 2,987 controls	6p21.32	HLA-DRA	rs3135388-A	0.23	9 x 10-81	1.99 [1.84-2.15]	Affymetrix	N
	2007-07-29										[334,923]
	N Engl J Med
	Risk alleles for multiple sclerosis identified by a genomewide study				10p15.1	IL2RA	rs12722489-C	0.85	3 x 10-8	1.25 [1.11-1.36]
					5p13.2	IL7RA	rs6897932-C	0.75	3 x 10-7	1.18 [1.11-1.26]
					16p13.13	KIAA0350	rs6498169-G	0.37	4 x 10-6	1.14 [1.08-1.21]
					9q33	DBC1	rs10984447-A	0.77	8 x 10-6	1.17 [1.09-1.25]
					1p22.1	RPL5	rs6604026-C	0.29	8 x 10-6	1.15 [1.08-1.22]
