# Supplementary material for: Shared Molecular and Functional Frameworks among Five Complex Human Disorders: A Comparative Study on Interactomes Linked to Susceptibility Genes
Source: PLoS One. 2011 Apr 21;6(4):e18660. doi: 10.1371/journal.pone.0018660 (PMC3080867; doi:10.1371/journal.pone.0018660)
Supplement: Table S2 — Overlap of MS genetic interactome with genes predisposing to other neurodegenerative or autoimmune diseases. (XLS) [file pone.0018660.s002.xls]

## Sheet: MS_interactome_overlap_others
Overlap of MS genetic interactome with genes predisposing to other neurodegenerative or autoimmune diseases.
	Total gwas-genes	gwas-genes contacting MS interactors	MS interactors contacted by NDD or AID gwas-genes
Park	35	10	20
Alz	17	10	25
T1D	52	17(+2*)	61
RA	21	11(+2*)	84
* These gwas-genes are MS interactors themselves.
