# Supplementary material for: Shared Molecular and Functional Frameworks among Five Complex Human Disorders: A Comparative Study on Interactomes Linked to Susceptibility Genes
Source: PLoS One. 2011 Apr 21;6(4):e18660. doi: 10.1371/journal.pone.0018660 (PMC3080867; doi:10.1371/journal.pone.0018660)
Supplement: Table S3 — List of the gwas genes and their interactors. (XLS) [file pone.0018660.s003.xls]

## Sheet: interactors
PARK gwas(35)	PARK interactors (160)		Alz gwas (17)	Alz interactors (109)		T1D gwas (52)	T1D interactors (316)		RA gwas (21)	RA interactors (249)		MS gwas (54)	MS-GWAS_interactors (376)
Gene_Symbol	Gene_Symbol		Gene_Symbol	Gene_Symbol		Gene_Symbol	Gene_Symbol		Gene_Symbol (21)	Gene_Symbol		Gene_Symbol	Gene_Symbol
AAK1	AATF		APOC1	A2M		AFF3	A2M		BLK	ACTG1		ACP5	ABL1
ATF6	AK5		APOE	ACTN2		BACH2	ABL1		C5	AKT1		ASAP1	ACTG1
BMP4	AP1M1		CD33	AKT1		C10orf59	ABL2		CCL21	ANP32A		C16orf47	ADAM15
BRDG1*	AP1M2		CLU	ALB		C12orf30	ACTN4		CD40	AP1M1		C1GALT1	ADAM19
BST1	AP2M1		CR1	AP2A1		C16orf75	AKT1		CDK6	AP2M1		C1orf125	ADAM9
C10orf32	APOE		DISC1	APOA1		C1QTNF6	AP1M1		CTLA4	APIP		C20orf46	ADRB1
C17orf69	APP		FAM113B	APOA2		C6orf173	AP2M1		HLA-DQA1	APLP1		CBLN2	ADRBK2
C20orf82	ARRB1		GAB2	ATF4		CAPSL	B2M		HLA-DQA2	ATXN1		CD40	AFG3L2
CNNM2	ATF7IP		PAX2	ATF5		CD226	BCAR1		HLA-DRB1	B2M		CD58	AHCY
CYP17A1	ATP2B2		PCDH11X	ATF7IP		CD69	BCAR3		KIF5A	BAG2		CD6	AKT1
DGKQ	ATP2B4		PICALM	ATP5J2		CDK2	BCCIP		MHC	BCAS2		CENPC1	ALCAM
DLG2	AXIN1		PVRL2	BCR		CLEC16A	BCL10		MMEL1	BCL10		CLEC16A	AMFR
DSG3	BAD		RFC3	BRD4		COBL	BCL6		OLIG3	BCL2		CSMD1	AMPH
GAK	BAG1		SASH1	C1QA		CTLA4	BCR		PIP4K2C	BCL2L1		CXCR4	AR
IMP5	BAX		TOMM40	C3		CTSH	BDKRB2		PRKCQ	BCL3		CYP27B1	ARF1
ITGA8	BCL2L1		TTLL7	C4A		DIO3	BIRC5		PTPN22	BCR		DBC1	ARF1P1
KIAA1267	BMP8B		ZNF224	C4B		DLK1	BRCA1		REL	BIRC2		DDEF1	ARF5
LOC644246	BMPR1A			C7		EDG7	BTLA		SALL3	BIRC3		DDEF2	ARF6
LRRK2	BMPR1B			C8B		ERBB3	C6ORF25		TNFAIP3	C13ORF7		EN1	ARHGDIA
MAPT	BMPR2			C9		GLIS3	CARD11		TNFRSF14	C1ORF103		EVI5	ATAD3A
MMRN1	C14ORF1			CASP3		HLA	CASP4		TRAF1	C1QBP		FLJ16641	ATF7IP
NSF	C19ORF2			CASP8		HLA-DRB1	CAT			C2		FLJ34870	ATP1A1
NUCKS1	CALCOCO2			CCDC141		IFIH1	CAV1			C3		GPC5	ATP1A4
OCA2	CALM1			CD226		IKZF4	CBL			C5AR1		HLA-B	ATP2A2
PARK16	CAV1			CD247		IL10	CCKBR			C6		HLA-DRA	ATP5A1
PM20D1	CCDC85B			CD55		IL2	CCNA1			C7		HLA-DRB1	ATXN2
PRRG4	CCNG1			CEP63		IL27	CCNA2			C8B		IL12A	B2M
QSER1	CD28			CHTF18		IL2RA	CCNB1			CALR		IL2RA	B4GALNT2
RAB7L1	CDK5			CIT		IL7R	CCNB2			CARD11		IL7R	BAG1
SEMA5A	CEP70			CLTC		INS	CCNB3			CASP10		IL7RA	BAG2
SFXN2	CLTC			CLTCL1		LNK	CCNE1			CASP3		IRF8	BAG4
SLC41A1	CPOX			CLUAP1		LOC150577	CCNE2			CASP6		JARID2	BCL10
SLC45A3	CREBL1			CNTF		MEG3	CCNK			CASP8		KCNB2	BID
SNCA	CRIPT			COL4A1		MHC	CD247			CBL		KIF1B	BIN1
STBD1	CYB5A			CR2		ORMDL3	CD33			CCBP2		LOC132321	BIRC2
	CYCS			CRKL		PGM1	CD4			CCND1		MET	BIRC3
	DCTN1			CTSB		PHTF1	CD53			CCND2		METTL1	BMPR1B
* alternate symbol: STAP1	DLG1			DDIT3		PRKCQ	CD80			CCND3		MGC13125	BRCA1
	DLG4			E2F1		PRM3	CD82			CCNE1		MGC45800	C13ORF7
	DLGAP1			E2F2		PTPN11	CD84			CCR10		MPHOSPH9	C1GALT1C1
	DYNLL1			E2F3		PTPN2	CD86			CCR7		NLRP11	C1QBP
	DYNLL2			E2F4		PTPN22	CD8A			CCRL1		PDZRN4	C2ORF18
	EEA1			EIF3A		RAB5B	CDC25A			CD27		PTGER4	C2ORF30
	EFCBP2			EIF3H		RASGRP1	CDC25B			CD4		RAB38	CAD
	EIF3E			EPOR		RTL1	CDC5L			CD40LG		RELN	CALM1
	ELK1			ETV6		SH2B3	CDC6			CD74		RFK	CALR
	ERBB4			FEZ1		SUOX	CDH5			CD79A		RPL5	CANX
	EWSR1			FUT4		TNP2	CDK2AP1			CD79B		SGCD	CASP10
	FN1			GRAP		TPN1	CDK6			CD80		SH3GL2	CASP2
	FUNDC2			GRAP2		TRAFD1	CDKN1A			CD86		SLC25A36	CASP7
	FYN			GRB2		TYK2	CDKN1B			CD8A		TNFRSF1A	CASP8
	GABARAP			HNF4A		UBASH3A	CDKN3			CDC37		WDR7	CBL
	GABBR1			ITSN1			CEACAM1			CDK2		ZIC1	CBLB
	GABBR2			KCNQ5			CEBPA			CDK7		ZMIZ1	CCR5
	GOSR1			KIAA1377			CHAF1A			CDKN1A			CD2
	GRIA2			LAT			CHAF1B			CDKN1B			CD28
	GRIN2A			LDLR			CHD4			CDKN2A			CD4
	GRIN2B			LEP			CHN2			CDKN2C			CD40LG
	GRK1			LRP1			CKS1B			CDKN2D			CD5
	GRK5			LRP2			CNOT7			CFLAR			CD63
	GRK6			LRP8			CRK			CHD3			CD74
	GSK3B			LYN			CRKL			CHUK			CD82
	GTF2I			MAP1A			CRLF2			CNOT7			CD8A
	GUCY1A2			MAP2			CSF2RB			CPB2			CDH1
	HNF4A			MAPK3			CSF3R			CTR9			CDIPT
	HSPA8			MAPK8			CSK			DDX3X			CEP110
	ITGB1			MAPK8IP1			CSTA			DDX5			CHUK
	JUP			MAPT			CSTB			DNAJA1			CLTC
	KCNA4			MBD3			CTBP1			DTNB			CLTCL1
	KCNJ12			MDFI			CTNNB1			EGFR			COPS2
	KCNJ4			MED28			DAB1			ELF1			CRADD
	KIAA1377			MLLT4			DAPP1			ERBB2			CRK
	KRT15			MMP25			DDR1			FBL			CRLF2
	LIN7A			MYO1A			DGKA			FBXO7			CSNK2A1
	LRP2			NCK1			DGKZ			FCGR2A			CSNK2B
	LSM7			NDEL1			DNM1			FYN			CTNNB1
	LUC7L2			NEFM			E2F1			GAPDH			CTTN
	MAP1A			PAXIP1			E2F4			GCN1L1			CXCL12
	MAP1B			PCNA			EEA1			GFI1B			DAB1
	MAPK1			PDIA3			EEF1A1			GRB2			DAP
	MAPK3			PIK3R1			EGF			GTF2B			DAPK1
	MAPK8			PLCG1			EGFR			HCRT			DAXX
	MAPK8IP1			PLCG2			EGR1			HDAC3			DDOST
	MARK4			PLTP			ELP2			HDAC4			DDX3X
	NAPA			PON1			EP300			HIVEP3			DLG1
	NFYA			PTPN11			EPB41			HLA-DMA			DLG4
	NFYC			PTPN6			EPHA2			HLA-DQB1			DMXL2
	NLGN1			RAD17			EPOR			HLA-DRA			DNAJA1
	NLGN2			RANBP9			ERBB2			HLX			DNAJA3
	NLGN3			RASSF7			ERBB4			HSP90AA1			DNAJB12
	NOG			RBL2			FAM113A			HSPA1A			DNAJB9
	NOS1			RFC1			FBL			HSPA1L			DNM1
	NPNT			RFC4			FCGR2B			HSPA8			DNM2
	OGT			RICS			FCRL3			HSPA9			E2F1
	PARK2			SCARB1			FEN1			IGFBP7			EBI3
	PFDN2			SDC2			FER			IGHG1			EEF1A1
	PFDN4			SFN			FGFR1			IKBKB			EGFL6
	PIN1			SHC1			FGFR3			IKBKG			EGFR
	PIN1L			SKIL			FLJ10324			INS			EGR2
	PKP3			SPTBN4			FLNA			ITSN1			EHMT1
	PLD1			SRC			FOXK2			JAK2			EHMT2
	POLR2E			SYNE1			FRS2			KLC1			EIF5A
	POR			TGFBR1			FRS3			KLC2			EMD
	PRKCE			TGFBR2			FYN			KLC3			EPPK1
	PSEN1			TRAF3IP1			GAB1			KLRC1			ERAP1
	PSME3			VLDLR			GAB2			KLRC2			ERH
	Q8N291			XRCC6			GAB3			KLRD1			ETV6
	Q9H2I6			YWHAG			GAS1			KRR1			EXOC1
	RGS20			ZAP70			GHR			LAMP1			FADD
	RHOA						GLYAT			LAPTM5			FANCD2
	RP4-691N24.1						GNAI2			LCK			FANCI
	RPLP1						GNB2L1			LOC654780			FAS
	RPS6KB1						GRB2			LTA			FASLG
	RUVBL1						GRB7			LTBR			FBL
	RUVBL2						GRN			LYN			FLNC
	S100B						HCK			MALT1			FYN
	SAP18						HDAC2			MAP3K14			GAB1
	SEMA4C						HDAC4			MAP3K5			GATA4
	SLC1A2						HDAC5			MAP3K8			GCN1L1
	SLC6A3						HDAC7A			MAP6			GIPC1
	SMAD3						HLA-DMA			MAPK8			GLI1
	SNCAIP						HLA-DQA2			MARK3			GLI2
	SNCB						HLA-DQB1			MCM10			GLI3
	SOSTDC1						HLA-DRA			MCM2			GLMN
	SPTB						HNF4A			MCM7			GNB2L1
	SQSTM1						ICAM1			MS4A1			GPC4
	SRC						IFNA1			MTPN			GRAP2
	SRF						IFNAR1			NAP1L1			GRB2
	STAP2						IFNAR2			NCOA6			HADHA
	STUB1						IGF1R			NFKB1			HARS
	STX1A						IGFBP7			NFKB2			HAX1
	STX4						IKBKB			NFKBIA			HB2B
	STX8						IKBKG			NFKBIB			HCK
	STXBP1						IKZF1			NFKBIE			HERPUD1
	TH						IKZF2			NGFR			HGF
	TNC						IKZF3			NKRF			HGS
	TOR1A						IKZF5			NONO			HIST1H2AB
	TPPP						IL10RA			NOTCH1			HIST1H2AE
	TRAF2						IL10RB			NRIP1			HIST1H2BB
	TUBA1A						IL13RA1			NSMAF			HIST1H4A
	TUBB						IL21R			NT5DC2			HIST3H3
	TUBB2A						IL2RB			P4HB			HLA-DMA
	TWSG1						IL2RG			PAK3			HLA-DMB
	UBC						IL4R			PAPOLA			HLA-DQA1
	UCHL1						IL6ST			PCNA			HLA-DRB3
	USHBP1						IL7			PDIA6			HLA-DRB5
	USP9Y						INCA1			PDPK1			HNF4A
	VCL						INPP5D			PIK3R1			HR
	VDP						INSR			PLCG2			HSF21
	VIM						IRS1			POLR2H			HSP90AA1
	VTN						IRS2			PPIB			HSP90AB1
	XBP1						IRS4			PPM1B			HSPA1A
	YWHAA						ITGB2			PPP2CA			HSPA1L
	YWHAB						ITK			PPP2R5A			HSPA5
	YWHAE						JAK1			PPP4C			HSPA6
	YWHAZ						JAK2			PTPN11			HSPA8
	YY1						JAK3			Q13311			HSPA9
	ZFYVE9						JAKMIP1			Q96GX4			ICAM1
	SEPT2						KIT			Q9NV32			IKBKB
	SEPT4						KLRC1			RB1			IKBKG
							KLRC2			RCAN2			IL12B
							KLRD1			RCN2			IL2
							LAIR1			RELA			IL23A
							LCK			RFC5			IL2RB
							LEPR			RIF1			IL2RG
							LIFR			RIPK1			IL6
							LIG1			RIPK2			IL7
							LILRB4			RNF11			INPP5D
							LRIG1			RPS27A			INPPL1
							LRP2			RPS3			IPO13
							LY9			RUNX1			IPO7
							LYN			SEC11A			IPO8
							MAFK			SFPQ			IRF1
							MALT1			SGK			IRF2
							MARK3			SH3GL2			ITCH
							MCM3			SIN3A			JAK1
							MCM4			SLC25A5			JAK2
							MET			SLC30A7			JAK3
							MLL			SLC39A7			JUN
							MPZL1			SP1			KIR3DL1
							MS4A3			SPOP			KIR3DS1
							MUC1			SRC			KLRD1
							MYBL2			SRF			LILRB1
							NCK1			SUMO1			LILRB2
							NCK2			TAF4B			LRP8
							NEDD8			TAL1			LRRC59
							NEDD9			TANK			LTA
							NFKB1			TAX1BP1			LTB
							NGFR			TBK1			LYN
							NOV			TBP			MADD
							NPDC1			TCF12			MAGEA1
							NRG1			TGFBR1			MAP3K14
							NRG2			TICAM1			MAP4K3
							ODF2L			TIMM50			MAPK8
							OGT			TLE1			MAPK9
							OMA1			TNFRSF11A			MBP
							ONECUT1			TNFRSF12A			MDC1
							ORC1L			TNFRSF17			MDM2
							ORC2L			TNFRSF18			MOAP1
							PA2G4			TNFRSF19			MON2
							PAG1			TNFRSF1A			MRPL23
							PAK3			TNFRSF1B			MS4A1
							PARK2			TNFRSF8			MSN
							PATZ1			TNFRSF9			MYC
							PCNA			TNFSF12-TNFSF13			MYH10
							PDGFRA			TNFSF13			MYH9
							PDGFRB			TNFSF14			MYL12A
							PDPK1			TNFSF9			MYL6
							PECAM1			TNIP1			MYLPF
							PFTK2			TNIP2			MYO6
							PIK3R1			TP53BP2			NAP1L1
							PIK3R2			TRA@			NCK1
							PIK3R3			TRADD			NCOA6
							PILRA			TRAF2			NEDD8
							PLAUR			TRAF3			NFKB1
							PLCG1			TRAF3IP2			NKX2-5
							PLCG2			TRAF5			NOL3
							POLA1			TRAF6			NPHP1
							PPM1B			TRAIP			NPPA
							PPP2CA			TRIM37			NSMAF
							PPP2R5A			TSG101			OMA1
							PRKCA			TTRAP			PACSIN2
							PRKCH			TUBA3C			PACSIN3
							PRLR			TUBB			PAICS
							PRMT5			TUBB2A			PAX6
							PTGES3			TUBB3			PDCD4
							PTK2			TUBB4			PDCD5
							PTK2B			TXN			PDCD6IP
							PTK6			TXNDC4			PFAS
							PTMA			TXNL2			PFKL
							PTP4A3			UBB			PIK3R1
							PTPN1			UBE3A			PIP4K2B
							PTPN6			UBQLN4			PLCG1
							PVR			UGCGL1			PLS3
							PVRL2			UNC119			PLXNB1
							PXN			USP15			POLR2H
							Q96D37			USP7			PRKDC
							Q9UPS7			VAV1			PRPF40B
							RAB7A			VCAN			PSMD1
							RASA1			VIM			PSMD2
							RASA4			XRCC5			PSTPIP1
							RB1			XRCC6			PTK2
							RBL1			YAP1			PTK2B
							RBL2			YWHAB			PTN
							RBM4			YWHAE			PTPN1
							REL			YWHAG			PTPN11
							RGS4			YWHAH			PTPN6
							RIN1			YWHAZ			PXN
							RIN2			ZFAND5			Q86VL0
							RIN3						Q8NAI0
							RNF41						Q8WUL7
							ROS1						Q96ST0
							RPN1						Q9NWX0
							RRN3						RAB1A
							S100A1						RAB3GAP1
							S100B						RALBP1
							SELE						RAN
							SFN						RANBP10
							SH2D1A						RANBP5
							SHC1						RANBP9
							SHC3						RARS
							SIGLEC11						RASSF1
							SIGLEC7						RCAN2
							SIN3A						RCN2
							SIN3B						RELA
							SIT1						REPS2
							SKP2						RFC5
							SLAMF1						RHOA
							SLAMF6						RIPK1
							SMAD3						RIPK2
							SOCS3						RIPK3
							SORT1						RPA2
							SOS1						RPL23
							SPDYA						RPS16
							SRC						RPS27
							STAM2						RPS27A
							STAT1						RPS3
							STAT3						RPS6KA3
							STAT5A						RRP1B
							STAT5B						RUVBL1
							SUFU						RXRA
							SYK						SDCBP
							SYNCRIP						SEC61A1
							SYNGAP1						SEL1L
							SYTL4						SGCB
							TAL1						SGK
							TEK						SH3KBP1
							TENC1						SHC1
							TFRC						SKIV2L2
							TIE1						SLC1A5
							TNFRSF1A						SLC25A3
							TNS3						SLC25A5
							TNS4						SLC25A6
							TP53						SLC30A7
							TRA@						SLC39A7
							TREML1						SMAD1
							TSC22D1						SMAD2
							TSLP						SMAD3
							TXK						SMAD4
							TXNDC17						SMPDL3A
							TXNL2						SMURF2
							UBB						SNX9
							UBE2A						SOCS3
							UBE2L3						SOS1
							UBE2M						SPI1
							UBTF						SRC
							VAV1						SSR4
							VAV2						STAM
							VAV3						STARD13
							VHL						STAT1
							WDR8						STAT3
							XRCC5						STAT5B
							XRCC6						SUMO1
							YWHAG						SYN1
							ZAP70						SYNJ1
							ZNF207						SYNJ2
													TARS
													TBRG4
													TCEA2
													TEC
													TGFBR1
													TGFBRAP1
													TIMM50
													TNF
													TNFRSF10B
													TNFSF10
													TNFSF12-TNFSF13
													TNFSF13
													TNPO1
													TP53
													TRA@
													TRADD
													TRAF1
													TRAF2
													TRAF3
													TRAF3IP2
													TRAF5
													TRAF6
													TRAP1
													TRIB3
													TRIM21
													TRIM28
													TRPC4AP
													TSLP
													TTRAP
													TUBA3C
													TUBB
													TUBB2A
													TUBB2B
													TUBB3
													TUBB4
													TUBB6
													TXN
													TXNDC4
													UBA52
													UBB
													UBC
													UBE2I
													UBTF
													UGCGL1
													UPF2
													USP14
													USP15
													VARS
													VARS2
													VCP
													VIL2
													VLDLR
													WDR4
													WDR57
													XPOT
													XRCC5
													XRCC6
													YWHAG
													YWHAZ
													ZBTB16
