# Supplementary material for: Shared Molecular and Functional Frameworks among Five Complex Human Disorders: A Comparative Study on Interactomes Linked to Susceptibility Genes
Source: PLoS One. 2011 Apr 21;6(4):e18660. doi: 10.1371/journal.pone.0018660 (PMC3080867; doi:10.1371/journal.pone.0018660)
Supplement: Table S4 — Shared interactors in disease pairs. (XLS) [file pone.0018660.s004.xls]

## Sheet: Shared interactors
Park- Alz (10)		T1D- Park (13)		RA - Park (15)		T1D- Alz (26)		RA - Alz (19)		T1D- RA (60)		MS- Park (20)		MS- Alz (25)		MS- T1D (61)		MS- RA (84)
Gene_Symbol		Gene_Symbol		Gene_Symbol		Gene_Symbol		Gene_Symbol		Gene_Symbol		Gene_Symbol		Gene_Symbol		Gene_Symbol		Gene_Symbol
ATF7IP		AP1M1		AP1M1		A2M		AKT1		AKT1		BAG1		AKT1		ABL1		ACTG1
CLTC		AP2M1		AP2M1		AKT1		BCR		AP1M1		BMPR1B		ATF7IP		AKT1		AKT1
HNF4A		CAV1		BCL2L1		BCR		C3		AP2M1		CALM1		CASP8		BCL10		BAG2
KIAA1377		EEA1		FYN		CD247		C7		B2M		CD28		CLTC		BRCA1		BCL10
LRP2		ERBB4		HSPA8		CRKL		C8B		BCL10		CLTC		CLTCL1		CBL		BIRC2
MAP1A		FYN		MAPK8		E2F1		CASP3		BCR		DLG1		E2F1		CD4		BIRC3
MAPK3		HNF4A		SRC		E2F4		CASP8		C6ORF25		DLG4		ETV6		CD82		C13ORF7
MAPK8		LRP2		SRF		EPOR		GRB2		CARD11		FYN		GRAP2		CRK		C1QBP
MAPK8IP1		OGT		TRAF2		GRB2		ITSN1		CBL		HNF4A		GRB2		CRLF2		CALR
SRC		PARK2		TUBB		HNF4A		LYN		CCNE1		HSPA8		HNF4A		CTNNB1		CASP10
		S100B		TUBB2A		LRP2		MAPK8		CD4		MAPK8		LRP8		DAB1		CASP8
		SMAD3		VIM		LYN		PCNA		CD80		RHOA		LYN		DNM1		CBL
		SRC		YWHAB		MLLT4		PIK3R1		CD86		RUVBL1		MAPK8		E2F1		CD4
				YWHAE		NCK1		PLCG2		CD8A		SMAD3		NCK1		EEF1A1		CD40LG
				YWHAZ		PCNA		PTPN11		CDKN1A		SRC		PIK3R1		EGFR		CD74
						PIK3R1		SRC		CDKN1B		TRAF2		PLCG1		FBL		CHUK
						PLCG1		TGFBR1		CNOT7		TUBB		PTPN11		FYN		DDX3X
						PLCG2		XRCC6		EGFR		TUBB2A		PTPN6		GAB1		DNAJA1
						PTPN6		YWHAG		ERBB2		UBC		RANBP9		GNB2L1		EGFR
						RBL2				FBL		YWHAZ		SHC1		GRB2		FBL
						SFN				FYN				SRC		HCK		FYN
						SHC1				GRB2				TGFBR1		HLA-DMA		GCN1L1
						SRC				HDAC4				VLDLR		HNF4A		GRB2
						XRCC6				HLA-DMA				XRCC6		ICAM1		HLA-DMA
						YWHAG				HLA-DQB1				YWHAG		IKBKB		HSP90AA1
						ZAP70				HLA-DRA						IKBKG		HSPA1A
										IGFBP7						IL2RB		HSPA1L
										IKBKB						IL2RG		HSPA8
										IKBKG						IL7		HSPA9
										INSR						INPP5D		IKBKB
										JAK2						JAK1		IKBKG
										KLRC1						JAK2		JAK2
										KLRC2						JAK3		LTA
										KLRD1						LYN		LYN
										LCK						NCK1		MAP3K14
										LYN						NEDD8		MAPK8
										MALT1						NFKB1		MS4A1
										MARK3						OMA1		NAP1L1
										NFKB1						PIK3R1		NCOA6
										NGFR						PLCG1		NFKB1
										PAK3						PTK2		NSMAF
										PCNA						PTK2B		PIK3R1
										PDPK1						PTPN1		POLR2H
										PIK3R1						PTPN6		PTPN11
										PLCG2						PXN		RCAN2
										PPM1B						SHC1		RCN2
										PPP2CA						SMAD3		RELA
										PPP2R5A						SOCS3		RFC5
										RB1						SOS1		RIPK1
										SIN3A						SRC		RIPK2
										SRC						STAT1		RPS27A
										TAL1						STAT3		RPS3
										TNFRSF1A						STAT5B		SGK
										TRA@						TP53		SLC25A5
										TXNL2						TRA@		SLC30A7
										UBB						TSLP		SLC39A7
										VAV1						UBB		SRC
										XRCC5						UBTF		SUMO1
										XRCC6						XRCC5		TGFBR1
										YWHAG						XRCC6		TIMM50
																YWHAG		TNFSF12-TNFSF13
																		TNFSF13
																		TRA@
																		TRADD
																		TRAF2
																		TRAF3
																		TRAF3IP2
																		TRAF5
																		TRAF6
																		TTRAP
																		TUBA3C
																		TUBB
																		TUBB2A
																		TUBB3
																		TUBB4
																		TXN
																		TXNDC4
																		UBB
																		UGCGL1
																		USP15
																		XRCC5
																		XRCC6
																		YWHAG
																		YWHAZ
