# Supplementary material for: Shared Molecular and Functional Frameworks among Five Complex Human Disorders: A Comparative Study on Interactomes Linked to Susceptibility Genes
Source: PLoS One. 2011 Apr 21;6(4):e18660. doi: 10.1371/journal.pone.0018660 (PMC3080867; doi:10.1371/journal.pone.0018660)
Supplement: Table S6 — Statistical significances for pathway sharing and ranking of disease associations. (XLS) [file pone.0018660.s006.xls]

## Sheet: pathway sharing and ranking
	No. of enriched pathways and pathway sharing among disease pairs									Ranking : Shared pathways in disease pairs
										Panther
	Disease	Panther	KEGG	CGAP-BioCarta						Disease_pair	p-value	Rank
	Park	4	7	9						Park - Alz	0.847909	10
	Alz	6	15	28						T1D- Park	0.672934	10
	T1D	14	29	57						RA - Park	0.0175378	7
	RA	9	20	35						T1D- Alz	2.10044e-07	1
	MS	8	26	51						RA - Alz	8.69847e-05	3
										T1D- RA	1.4845e-05	2
	Panther									MS- Park	0.184471	10
	Disease_pair	Observed	Expected	Observed/expected	p-value*					MS- Alz	0.0018299	5
	Park - Alz	0	0.16	0	0.847909					MS- T1D	0.000156147	4
	T1D- Park	0	0.373333	0	0.672934					MS- RA	0.00690723	6
	RA - Park	2	0.24	8.33333	0.0175378
	T1D- Alz	6	0.56	10.7143	2.10044e-07
	RA - Alz	4	0.36	11.1111	8.69847e-05					KEGG
	T1D- RA	6	0.84	7.14286	1.4845e-05					Disease_pair	p-value	Rank
	MS- Park	1	0.213333	4.6875	0.184471					Park - Alz	0.335149	10
	MS- Alz	3	0.32	9.375	0.0018299					T1D- Park	0.201773	10
	MS- T1D	5	0.746667	6.69643	0.000156147					RA - Park	0.378947	10
	MS- RA	3	0.48	6.25	0.00690723					T1D- Alz	5.9124e-11	3
										RA - Alz	1.70331e-08	5
										T1D- RA	1.22986e-12	2
	KEGG									MS- Park	0.00544757	7
	Disease_pair	Observed	Expected	Observed/expected	p-value*					MS- Alz	4.13342e-07	6
	Park - Alz	1	0.519802	1.92381	0.335149					MS- T1D	8.58775e-10	4
	T1D- Park	2	2.15347	0.928736	0.201773					MS- RA	1.03177e-13	1
	RA - Park	1	0.693069	1.44286	0.378947
	T1D- Alz	13	2.15347	6.03678	5.9124e-11
	RA - Alz	10	1.48515	6.73333	1.70331e-08					CGAP-BioCarta
	T1D- RA	16	2.87129	5.57241	1.22986e-12					Disease_pair	p-value	Rank
	MS- Park	4	0.90099	4.43956	0.00544757					Park - Alz	0.386647	10
	MS- Alz	10	1.93069	5.17949	4.13342e-07					T1D- Park	0.151584	10
	MS- T1D	16	3.73267	4.28647	8.58775e-10					RA - Park	0.395406	10
	MS- RA	16	2.57426	6.21538	1.03177e-13					T1D- Alz	3.70738e-12	1
										RA - Alz	0.247158	10
										T1D- RA	0.00797129	5
	CGAP-BioCarta									MS- Park	0.124076	10
	Disease_pair	Observed	Expected	Observed/expected	p-value*					MS- Alz	1.60179e-08	4
	Park - Alz	1	0.802548	1.24603	0.386647					MS- T1D	2.1605e-09	3
	T1D- Park	3	1.63376	1.83626	0.151584					MS- RA	1.6001e-11	2
	RA - Park	1	1.00318	0.996825	0.395406
	T1D- Alz	21	6.3535	3.30526	3.70738e-12
	RA - Alz	3	3.12102	0.961224	0.247158					Combined rank
	T1D- RA	12	6.3535	1.88872	0.00797129					Disease_pair	Panther Rank	KEGG Rank	CGAP-BioCarta Rank	Shared pathway rank
	MS- Park	3	1.46178	2.05229	0.124076					T1D- Alz	1	3	1	5
	MS- Alz	17	4.54777	3.7381	1.60179e-08					T1D- RA	2	2	5	9
	MS- T1D	26	9.25796	2.80839	2.1605e-09					MS- RA	6	1	2	9
	MS- RA	22	5.68471	3.87003	1.6001e-11					MS- T1D	4	4	3	11
	* Hypergeomertic test									MS- Alz	5	6	4	15
										RA - Alz	3	5	10	18
										RA - Park	7	10	10	27
										MS- Park	10	7	10	27
										Park - Alz	10	10	10	30
										T1D- Park	10	10	10	30
