# Supplementary material for: Shared Molecular and Functional Frameworks among Five Complex Human Disorders: A Comparative Study on Interactomes Linked to Susceptibility Genes
Source: PLoS One. 2011 Apr 21;6(4):e18660. doi: 10.1371/journal.pone.0018660 (PMC3080867; doi:10.1371/journal.pone.0018660)
Supplement: Table S7 — List of shared pathways in disease pairs. (XLS) [file pone.0018660.s007.xls]

## Sheet: List of shared pathways
Panther
KEGG
CGAP-BioCarta
	Park- Alz		T1D- Park		RA - Park		T1D- Alz		RA - Alz		T1D- RA		MS- Park		MS- Alz		MS- T1D		MS- RA
	Pathways		Pathways		Pathways		Pathways		Pathways		Pathways		Pathways		Pathways		Pathways		Pathways
	Colorectal cancer		Colorectal cancer		Apoptosis signaling		Angiogenesis		B cell activation		B cell activation		Apoptosis signaling		B cell activation		B cell activation		Apoptosis signaling
	Integrin Signaling		Focal adhesion		Parkinson disease		B cell activation		EGF receptor signaling		EGF receptor signaling		Colorectal cancer		PDGF signaling		Interleukin signaling		B cell activation
			Integrin Signaling		Focal adhesion		EGF receptor signaling		FGF signaling		FGF signaling		Focal adhesion		T cell activation		JAK/STAT signaling		T cell activation
			Phosphoinositides and their downstream targets.		Ceramide Signaling		FGF signaling		T cell activation		p53		Pathogenic E. coli infection - EHEC		Adherens junction		PDGF signaling		Acute myeloid leukemia
			Trefoil Factors Initiate Mucosal Healing				PDGF signaling		B cell receptor signaling pathway		PI3 kinase		Pathogenic E. coli infection - EPEC		B cell receptor signaling pathway		T cell activation		Adipocytokine signaling pathway
							T cell activation		Chronic myeloid leukemia		T cell activation		Ceramide Signaling		Chronic myeloid leukemia		Acute myeloid leukemia		Antigen processing and presentation
							Adherens junction		Epithelial cell signaling in Helicobacter pylori infection		Acute myeloid leukemia		Integrin Signaling		Colorectal cancer		Adherens junction		Apoptosis
							B cell receptor signaling pathway		ErbB signaling pathway		Adipocytokine signaling pathway		Trefoil Factors Initiate Mucosal Healing		Epithelial cell signaling in Helicobacter pylori infection		Adipocytokine signaling pathway		B cell receptor signaling pathway
							Chronic myeloid leukemia		Glioma		B cell receptor signaling pathway				ErbB signaling pathway		B cell receptor signaling pathway		Chronic myeloid leukemia
							Colorectal cancer		Non-small cell lung cancer		Cell cycle				Pancreatic cancer		Chronic myeloid leukemia		Epithelial cell signaling in Helicobacter pylori infection
							ErbB signaling pathway		Pancreatic cancer		Chronic myeloid leukemia				Pathways in cancer		Colorectal cancer		ErbB signaling pathway
							Fc epsilon RI signaling pathway		Pathways in cancer		Cytokine-cytokine receptor interaction				Prostate cancer		ErbB signaling pathway		Focal adhesion
							Glioma		Prostate cancer		ErbB signaling pathway				T cell receptor signaling pathway		Focal adhesion		MAPK signaling pathway
							Natural killer cell mediated cytotoxicity		T cell receptor signaling pathway		Focal adhesion				Angiotensin II mediated activation of JNK via Pyk2 dependent signaling		Insulin signaling pathway		Pancreatic cancer
							Non-small cell lung cancer		BCR Signaling		Glioma				Bioactive Peptide Induced Signaling		Jak-STAT signaling pathway		Pathways in cancer
							Pancreatic cancer		PTEN dependent cell cycle arrest and apoptosis		Non-small cell lung cancer				EGF Signaling		Pancreatic cancer		Prostate cancer
							Pathways in cancer		T Cell Receptor Signaling		Pancreatic cancer				EPO Signaling		Pathways in cancer		Small cell lung cancer
							Prostate cancer				Pathways in cancer				Fc Epsilon Receptor I Signaling in Mast Cells		Prostate cancer		T cell receptor signaling pathway
							T cell receptor signaling pathway				Prostate cancer				IL 6 signaling		Small cell lung cancer		Toll-like receptor signaling pathway
							Angiotensin II mediated activation of JNK via Pyk2 dependent signaling				Small cell lung cancer				IL-2 Receptor Beta Chain in T cell Activation		T cell receptor signaling pathway		Acetylation and Deacetylation of RelA in The Nucleus
							BCR Signaling				T cell receptor signaling pathway				Inhibition of Cellular Proliferation by Gleevec		Toll-like receptor signaling pathway		Caspase Cascade in Apoptosis
							Bioactive Peptide Induced Signaling				Toll-like receptor signaling pathway				Integrin Signaling		Angiotensin II mediated activation of JNK via Pyk2 dependent signaling		CD40L Signaling
							EGF Signaling				BCR Signaling				Links between Pyk2 and Map Kinases		Bioactive Peptide Induced Signaling		Ceramide Signaling
							EPO Signaling				Cell Cycle: G1/S Check Point				Nerve growth factor (NGF)		Calcium Signaling by HBx of Hepatitis B virus		Chaperones modulate interferon Signaling
							Growth Hormone Signaling				Chaperones modulate interferon Signaling				PDGF Signaling		CBL mediated ligand-induced downregulation of EGF receptors		FAS signaling ( CD95 )
							IGF-1 Signaling				Cyclins and Cell Cycle Regulation				PTEN dependent cell cycle arrest and apoptosis		Chaperones modulate interferon Signaling		HIV-I Nef: negative effector of Fas and TNF
							IL 3 signaling				Influence of Ras and Rho proteins on G1 to S Transition				Signaling of Hepatocyte Growth Factor Receptor		CXCR4 Signaling		Induction of apoptosis through DR3 and DR4/5 Death Receptors
							IL 6 signaling				Keratinocyte Differentiation				Sprouty regulation of tyrosine kinase signals		EGF Signaling		Keratinocyte Differentiation
							IL-2 Receptor Beta Chain in T cell Activation				Lck and Fyn tyrosine kinases in initiation of TCR Activation				T Cell Receptor Signaling		EPO Signaling		MAPKinase Signaling
							Inhibition of Cellular Proliferation by Gleevec				p53 Signaling				Trka Receptor Signaling		IL 2 signaling		NFkB activation by Nontypeable Hemophilus influenzae
							Insulin Signaling				PTEN dependent cell cycle arrest and apoptosis						IL 4 signaling		NF-kB Signaling
							Integrin Signaling				T Cell Receptor Signaling						IL 6 signaling		PTEN dependent cell cycle arrest and apoptosis
							Links between Pyk2 and Map Kinases				Telomeres, Telomerase, Cellular Aging, and Immortality						IL-2 Receptor Beta Chain in T cell Activation		Signal transduction through IL1R
							Multiple antiapoptotics from IGF-1R signaling lead to BAD phosphorylation				The Co-Stimulatory Signal During T-cell Activation						IL-7 Signal Transduction		SODD/TNFR1 Signaling
							PDGF Signaling										Inhibition of Cellular Proliferation by Gleevec		T Cell Receptor Signaling
							PTEN dependent cell cycle arrest and apoptosis										Integrin Signaling		TACI and BCMA stimulation of B cell immune responses.
							Signaling of Hepatocyte Growth Factor Receptor										Keratinocyte Differentiation		Telomeres, Telomerase, Cellular Aging, and Immortality
							Sprouty regulation of tyrosine kinase signals										Links between Pyk2 and Map Kinases		The 4-1BB-dependent immune response
							T Cell Receptor Signaling										PDGF Signaling		TNF/Stress Related Signaling
							Trka Receptor Signaling										PTEN dependent cell cycle arrest and apoptosis		TNFR1 Signaling
																	Signaling of Hepatocyte Growth Factor Receptor		TNFR2 Signaling
																	Sprouty regulation of tyrosine kinase signals
																	T Cell Receptor Signaling
																	Telomeres, Telomerase, Cellular Aging, and Immortality
																	TPO Signaling
																	Trefoil Factors Initiate Mucosal Healing
																	Trka Receptor Signaling
